# Supplementary material for: Multiomics-Based Profiling of the Fecal Microbiome Reveals Potential Disease-Specific Signatures in Pediatric IBD (PIBD)
Source: Biomolecules. 2025 May 21;15(5):746. doi: 10.3390/biom15050746 (PMC12109367; doi:10.3390/biom15050746)
Supplement: Supplementary file 1 [file biomolecules-15-00746-s001.zip]

Archive with 10 entries (10 files):
- supplemental1-dada2-stats.pdf
- supplemental10-metabolites-ANOVA posthoc.pdf
- supplemental2-metagenomics-reads.pdf
- supplemental3-metatranscriptomics-reads.pdf
- supplemental4-ancombc-7-crohns.pdf
- supplemental5-ancombc-7-uc.pdf
- supplemental6-maaslin-diseasegroup-taxaabundance.pdf
- supplemental7-maaslin-diseasegroup-taxaprevalence.pdf
- supplemental8-maaslin-diseasegroup-pathwayabundance.pdf
- supplemental9-maaslin-diseasegroup-pathwayprevalence.pdf
